# Supplementary material for: Experiences of Families Caring for Children with Newborn Screening-Related Conditions: Implications for the Expansion of Genomics in Population-Based Neonatal Public Health Programs
Source: Int J Neonatal Screen. 2022 May 23;8(2):35. doi: 10.3390/ijns8020035 (PMC9149923; doi:10.3390/ijns8020035)
Supplement: Supplementary file 1 [file IJNS-08-00035-s001.zip]

Archive with 1 entries (1 files):
- IJNS-1681178-supplementary.pdf
